# Supplementary material for: Electrospun Filtering Membrane Designed as Component of Self-Decontaminating Protective Masks
Source: Nanomaterials (Basel). 2022 Dec 20;13(1):9. doi: 10.3390/nano13010009 (PMC9823851; doi:10.3390/nano13010009)
Supplement: Supplementary file 1 [file nanomaterials-13-00009-s001.zip]

Archive with 1 entries (1 files):
- nanomaterials-2089719-supplementary.pdf
